# Supplementary material for: Theoretical Foundations to the Impact of Dog-Related Activities on Human Hedonic Well-Being, Life Satisfaction and Eudaimonic Well-Being
Source: Int J Environ Res Public Health. 2021 Nov 25;18(23):12382. doi: 10.3390/ijerph182312382 (PMC8656591; doi:10.3390/ijerph182312382)
Supplement: Supplementary file 1 [file ijerph-18-12382-s001.zip]

Archive with 1 entries (1 files):
- ijerph-1453535-supplementary.pdf
